# Supplementary material for: The Prognostic Role of Diagnostic Criteria for COVID-19-Associated Pulmonary Aspergillosis: A Cross-Sectional Retrospective Study
Source: Antibiotics (Basel). 2024 Feb 3;13(2):150. doi: 10.3390/antibiotics13020150 (PMC10886222; doi:10.3390/antibiotics13020150)
Supplement: Supplementary file 1 [file antibiotics-13-00150-s001.zip]

Archive with 1 entries (1 files):
- antibiotics-2826659-supplementary.xlsx
