# Supplementary material for: The Prognostic Role of Diagnostic Criteria for COVID-19-Associated Pulmonary Aspergillosis: A Cross-Sectional Retrospective Study
Source: Antibiotics (Basel). 2024 Feb 3;13(2):150. doi: 10.3390/antibiotics13020150 (PMC10886222; doi:10.3390/antibiotics13020150)
Supplement: Supplementary file 1 [file antibiotics-13-00150-s001.zip › antibiotics-2826659-supplementary.xlsx]

## Sheet: Foglio 1
Criteria	Host factors	Clinical factors	Microbiological factors
EORTC/MSGERC [8]
Proven			Histopathological, cytopathologic or direct microscopic evidence for Aspergillus spp. in a specimen obtained by needle aspiration or biopsy accompanied by evidence of associated tissue damage OR recovery of Aspergillus spp. by culture of a specimen obtained by a sterile procedure from a normally sterile and clinically or radiologically abnormal site consistent with an infectious disease process, …
Probable	One of the following: recent history of neutropenia (<0·5 × 10⁹ neutrophils per L for >10 days) temporally related to the onset of invasive fungal disease; haematological malignancy; receipt of an allogeneic stem-cell transplant; receipt of a solid organ transplant; prolonged use of corticosteroids (excluding among patients with allergic bronchopulmonary aspergillosis) at a therapeutic dose of ≥0…	Clinical data (for tracheobronchitis, bronchoscopic findings with: 1. Tracheobronchial ulceration; 2. Nodule 3. Pseudomembrane; 4. Plaque; 5. Eschar. For sino-­nasal diseases: 1. Acute localised pain (including pain radiating to the eye); 2. Nasal ulcer with black eschar extension from the paranasal sinus across bony barriers, including into the orbit) OR pulmonary aspergillosis (one of the follo…	One of the following: microscopic detection of fungal elements in sputum, bronchoalveolar lavage, bronchial brush, or aspirate indicating a mould; aspergillus recovered by culture of bronchoalveolar lavage or bronchial brush (ie, tracheobronchitis); galactomannan detected in plasma, serum, bronchoalveolar lavage, or cerebrospinal fluid (one of the following: single serum or plasma galactomannan ≥…
Possible	One of the following: recent history of neutropenia (<0·5 × 10⁹ neutrophils per L for >10 days) temporally related to the onset of invasive fungal disease; haematological malignancy; receipt of an allogeneic stem-cell transplant; receipt of a solid organ transplant; prolonged use of corticosteroids (excluding among patients with allergic bronchopulmonary aspergillosis) at a therapeutic dose of ≥0…	Clinical data (for tracheobronchitis, bronchoscopic findings with: 1. Tracheobronchial ulceration; 2. Nodule 3. Pseudomembrane; 4. Plaque; 5. Eschar. For sino-­nasal diseases: 1. Acute localised pain (including pain radiating to the eye); 2. Nasal ulcer with black eschar extension from the paranasal sinus across bony barriers, including into the orbit) OR pulmonary aspergillosis (one of the follo…
mAspICU [11]
Proven	Patient in ICU		Histopathological, cytopathologic or direct microscopic evidence for Aspergillus spp. in a specimen obtained by needle aspiration or biopsy accompanied by evidence of associated tissue damage OR recovery of Aspergillus spp. by culture of a specimen obtained by a sterile procedure from a normally sterile and clinically or radiologically abnormal site consistent with an infectious disease process, …
Putative	Patient in ICU	One of the following signs or symptoms: 1. Fever refractory to at least 3 days of appropriate antibiotic therapy. 2. Recrudescent fever after a period of defervescence of at least 48 h while still on antibiotics and without other apparent cause. 3. Dyspnoea. 4. Haemoptysis. 5. Pleural friction rub or chest pain. 6. Worsening respiratory insufficiency in spite of appropriate antibiotic therapy and…	One or more has to be present: 1. Histopathology or direct microscopic evidence of dichotomous septate hyphae with positive culture for Aspergillus from tissue. 2. A positive Aspergillus culture from a BALF. 3. Galactomannan optical index on BALF ≥1. 4. Galactomannan optical index on serum ≥0.5.
Colonisation	Patient in ICU	When ≥1 criterion (among signs or symptoms + radiological evidence + microbiological factors) necessary for a diagnosis of putative invasive pulmonary aspergillosis is not met.	When ≥1 criterion (among signs or symptoms + radiological evidence + microbiological factors) necessary for a diagnosis of putative invasive pulmonary aspergillosis is not met.
ECMM [13]
Proven	Patient with COVID-19 needing intensive care and a temporal relationship		Histopathological, cytopathologic or direct microscopic evidence for Aspergillus spp. in a specimen obtained by needle aspiration or biopsy accompanied by evidence of associated tissue damage OR recovery of Aspergillus spp. by culture of a specimen obtained by a sterile procedure from a normally sterile and clinically or radiologically abnormal site consistent with an infectious disease process, …
Probable	Patient with COVID-19 needing intensive care and a temporal relationship	For tracheobronchitis, bronchoscopic findings with: 1. Tracheobronchial ulceration; 2. Nodule; 3. Pseudomembrane; 4. Plaque; 5. Eschar; OR pulmonary aspergillosis (pulmonary or cavitating infiltrate documented preferably by chest CT, not attributable to other causes)	For tracheobronchitis, at least one of the following: microscopic detection of fungal elements in BAL indicating a mold; positive BAL culture, serum galactomannan index>0.5 or serum LFA index>0.5 or BAL galactomannan index>1.0 or BAL LFA index>1.0. For pulmonary forms, at least one of the following: microscopic detection of fungal elements in BAL indicating a mold; positive BAL culture or PCR, se…
Possible	Patient with COVID-19 needing intensive care and a temporal relationship	For tracheobronchitis, bronchoscopic findings with: 1. Tracheobronchial ulceration; 2. Nodule; 3. Pseudomembrane; 4. Plaque; 5. Eschar; OR pulmonary aspergillosis (pulmonary or cavitating infiltrate documented preferably by chest CT, not attributable to other causes)	At least one of the following: microscopic detection of fungal elements in non-BAL indicating a mold; positive non-BAL culture, single non-BAL galactomannan index>4.5; non-BAL galactomannan index>1.2 twice or more; or non-BAL galactomannan index>1.2 plus another non-BAL mycology test positive (non-BAL PCR or LFA).
Table S1: EORTC/MSGERC, mAspICU and ECMM criteria definitions. BAL: bronchoalveolar lavage; PCR: polymerase chain reaction; TNF: tumour necrosis factor; ICU: intensive care unit; LFA: lateral flow assay.
					EORTC/MSGERC [8]	mAspICU [11]	ECMM [13]
				Probable/putative	Host factor+clinical factor+microbiological factor	Clinical factor AND radiological factor + microbiological factor	Clinical factor + strong microbiological factor
				Possible	Host factor+clinical factor		Clinical factor + weak microbiological factor
				Colonisation		When ≥1 criterion (among clinical + radiological + microbiological factor) is not met.
